# Supplementary material for: Analysis and Identification of Aptamer-Compound Interactions with a Maximum Relevance Minimum Redundancy and Nearest Neighbor Algorithm
Source: Biomed Res Int. 2016 Feb 3;2016:8351204. doi: 10.1155/2016/8351204 (PMC4756144; doi:10.1155/2016/8351204)
Supplement: Supplementary file 1 — The Supplementary Material contains four files. In detail, the Supplementary Material I lists 159 positive interactions and 318 negative interactions; the Supplementary Material II lists MaxRel features list and mRMR features list; Supplementary Material III lists the SNs, SPs, ACCs and MCCs obtained by IFS and four basic prediction engines; Supplementary Material IV lists predicted results of all interactions obtained by the optimal prediction model. [file 8351204.f1.zip]

Archive with 4 entries (4 files):
- Supp-I.docx
- Supp-II.docx
- Supp-III.docx
- Supp-IV.docx
